# Supplementary material for: The use of 3D digital anatomy model improves the communication with patients presenting with prostate disease: The first experience in Senegal
Source: PLoS One. 2022 Dec 1;17(12):e0277397. doi: 10.1371/journal.pone.0277397 (PMC9714841; doi:10.1371/journal.pone.0277397)
Supplement: S1 Data — (XLS) [file pone.0277397.s001.xls]

## Sheet: TURP candidates
AGE	PSA value	PROSTATE VOLUME	DIAGNOSIS	INDICATION	Patient Q1	Patient Q2	Patient Q3	Patient Q4
59	2.5	90	BPH	Failure of medical treatment	Improved	No		Yes
60	3.35	90	BPH	Failure of medical treatment	Improved	Yes	Computer model	Yes
60	1.53	43.5	BPH	repetead urinary infection	Improved	Yes	Computer model	Yes
60	7.31	100	BPH	Failure of medical treatment	Improved	No		No
60	2	65	BPH	Urinary retention	Improved	Yes	Manual drawing	Yes
61	3.3	60	BPH	Failure of medical treatment	Improved	No		No
61	2.74	75	BPH	Hematuria	Improved	Yes	Computer model	Yes
61	2.51	68	BPH	Failure of medical treatment	Improved	Yes	Computer model	Yes
62	1.35	70	BPH	Failure of medical treatment	Improved	Yes	Computer model	Yes
62	9	110	BPH	Failure of medical treatment	Improved	Yes	Computer model	Yes
62	9.38	100	BPH	Failure of medical treatment	Improved	Yes	Computer model	Yes
62	3.7	90	BPH	Failure of medical treatment	Improved	Yes	Computer model	Yes
62	4	80	BPH	Failure of medical treatment	Improved	Yes	Computer model	Yes
63	2.2	90	BPH	Urinary retention	Improved	Yes	Computer model	Yes
63	1.6	90	BPH	Failure of medical treatment	Improved	Yes	Manual drawing	Yes
63	1.41	98	BPH	Urinary retention	Improved	Yes	Computer model	Yes
63	11.4	112	BPH	Hematuria	Improved	No		Yes
63	8.33	122	BPH	Urinary retention	Improved	Yes	Computer model	Yes
63	3.94	80	BPH	Hematuria	Improved	Yes	Computer model	Yes
64	3	70	BPH	Urinary retention	No change	No		No
64	2.3	90	BPH	Failure of medical treatment	Improved	Yes	Computer model	Yes
64	3.56	90	BPH	Failure of medical treatment	Improved	Yes	Computer model	Yes
64	3.8	90	BPH	Urinary retention	Improved	Yes	Computer model	Yes
64	1.8	85	BPH	Urinary retention	Improved	Yes	Computer model	Yes
64	2.3	80	BPH	Hematuria	Improved	Yes	Computer model	Yes
64	3.94	78	BPH	Urinary retention	Improved	Yes	Manual drawing	Yes
65	4.14	100	BPH	Failure of medical treatment	Improved	No		No
65	1.79	80	BPH	Failure of medical treatment	Improved	No		Yes
65	2.61	90	BPH	Hematuria	Improved	No		No
65	2.4	98	BPH	repetead urinary infection	Improved	Yes	Computer model	Yes
65	7.5	110	BPH	Failure of medical treatment	Improved	Yes	Computer model	Yes
65	4.4	100	BPH	Failure of medical treatment	Improved	Yes	Computer model	Yes
65	7.8	89	BPH	Failure of medical treatment	Improved	Yes	Computer model	Yes
66	10.95	107	BPH	Hematuria	Improved	Yes	Computer model	Yes
66	10.20	103	BPH	Failure of medical treatment	Improved	No		Yes
66	5.4	80	BPH	Failure of medical treatment	Improved	No		No
66	2.42	60	BPH	Failure of medical treatment	Improved	Yes	Computer model	Yes
66	1.57	102	BPH	Failure of medical treatment	Improved	Yes	Computer model	Yes
66	3.35	112	BPH	Failure of medical treatment	Improved	Yes	Computer model	Yes
66	2.9	75	BPH	Failure of medical treatment	Improved	Yes	Computer model	Yes
77	3.12	60	BPH	Failure of medical treatment	Improved	Yes	Computer model	Yes
77	11.27	118	BPH	repetead urinary infection	Improved	Yes	Computer model	Yes
77	2.3	75	BPH	Urinary retention	Improved	Yes	Computer model	Yes
77	7.54	100	BPH	Failure of medical treatment	Improved	Yes	Computer model	Yes
78	4.41	1OO	BPH	Failure of medical treatment	Improved	No		Yes
78	12.73	98	BPH	Failure of medical treatment	Improved	Yes	Computer model	Yes
78	2.3	70	BPH	repetead urinary infection	Improved	Yes	Computer model	Yes
78	8.8	75	BPH	Failure of medical treatment	Improved	Yes	Computer model	Yes
78	6.04	95	BPH	Failure of medical treatment	Improved	Yes	Computer model	Yes
77	5	90	BPH	Failure of medical treatment	Improved	No		Yes
77	1.37	78	BPH	Failure of medical treatment	Improved	Yes	Computer model	Yes
77	12	122	BPH	Hematuria	No change	No		No
78	1.4	70	BPH	Failure of medical treatment	Improved	Yes	Computer model	Yes
79	3.41	60	BPH	Failure of medical treatment	Improved	Yes	Computer model	Yes
80	9.8	120	BPH	Failure of medical treatment	Improved	Yes	Computer model	Yes
82	3.91	102	BPH	Failure of medical treatment	Improved	Yes	Manual drawing	Yes
83	3.2	90	BPH	Failure of medical treatment	Improved	Yes	Computer model	Yes
67	2.74	66	BPH	Failure of medical treatment	Improved	No		Yes
72	3.23	53	BPH	Failure of medical treatment	Improved	Yes	Computer model	Yes
69	2.44	64	BPH	Urinary retention	Improved	Yes	Computer model	Yes
63	1.36	46	BPH	Urinary retention	Improved	Yes	Manual drawing	Yes
77	5.2	78	BPH	Failure of medical treatment	Improved	Yes	Computer model	Yes

## Sheet: Watchful waiting candidates
AGE	PSA value	PROSTATE VOLUME	DRE	DIAGNOSIS	Patient Q1	Patient Q2	Patient Q3	Patient Q4
67	6.34	70	cT2b	Negative biosy	Improved	Yes	Computer model	Yes
67	10.27	105	cT2a	Negative biosy	Improved	Yes	Computer model	Yes
67	8.56	50	cT2b	Negative biosy	Improved	No		No
67	5.87	60	CTO	Negative biosy	Improved	Yes	Computer model	Yes
67	12.10	98	CTO	Negative biosy	Improved	Yes	Computer model	Yes
67	14.63	60	cT2c	Negative biosy	Improved	No		Yes
67	11.63	100	CTO	Negative biosy	Improved	Yes	Computer model	Yes
67	5	60	cT2b	Negative biosy	Improved	No		Yes
67	18	100	CT0	Negative biosy	Improved	Yes	Computer model	Yes
67	15.44	80	CT0	Negative biosy	Improved	Yes	Computer model	Yes
67	15.84	70	cT2b	Negative biosy	Improved	No		Yes
67	4.91	80	cT2b	Negative biosy	Improved	Yes	Computer model	Yes
67	5.4	70	cT0	Negative biosy	Improved	No		Yes
67	11.2	70	cT0	Negative biosy	Improved	Yes	Computer model	Yes
67	8	45	cT0	Negative biosy	Improved	Yes	Computer model	Yes
67	1195	220	cT2c	Negative biosy	Improved	Yes	Computer model	Yes
68	2.6	116	cT2b	Negative biosy	Improved	No		Yes
68	21	120	cT0	Negative biosy	Improved	Yes	Computer model	Yes
68	9.65	112	cT2a	Negative biosy	Improved	Yes	Computer model	Yes
68	8.89	70	cT0	Negative biosy	Improved	Yes	Computer model	Yes
68	6.84	80	cT2b	Negative biosy	Improved	Yes	Computer model	Yes
68	6.58	80	cT0	Negative biosy	Improved	No		Yes
68	5.10	80	cT2a	Negative biosy	Improved	Yes	Computer model	Yes
68	21.49	86	cT2a	Negative biosy	Improved	Yes	Computer model	Yes
69	4.19	85	cT2b	Negative biosy	Improved	No		Yes
69	10.83	106	cT0	Negative biosy	Improved	Yes	Computer model	Yes
69	16.64	80	cT2a	Negative biosy	Improved	Yes	Computer model	Yes
69	6.49	60	cT0	Negative biosy	Improved	Yes	Computer model	Yes
69	12.61	118	cT2a	Negative biosy	Improved	Yes	Computer model	Yes
69	5.9	85	cT2a	Negative biosy	Improved	No		No
69	20.37	70	cT2c	Negative biosy	Improved	Yes	Computer model	Yes
70	7.09	90	cT2a	Negative biosy	Improved	Yes	Computer model	Yes
70	35.5	106	cT2c	Negative biosy	Improved	Yes	Computer model	Yes
70	9	85	cT0	Negative biosy	Improved	No		No
70	8.93	100	cT2b	Negative biosy	Improved	No		No
60	69	85	cT2a	Negative biosy	Improved	Yes	Computer model	Yes
64	35.04	80	cT2b	Negative biosy	Improved	Yes	Computer model	Yes

## Sheet: Biopsy candidates
AGE	PSA value	PROSTATE VOLUME	DRE	Patient Q1	Patient Q2	Patient Q3	Patient Q4
70	9	70	cT0	Improved	Yes	Computer model	Yes
70	10.77	125	cT0	Improved	Yes	Computer model	Yes
70	7.1	90	cT0	Improved	No		Yes
70	16.35	90	cT0	Improved	Yes	Computer model	Yes
70	23	110	cT2a	Improved	Yes	Computer model	Yes
70	10.02	78	cT0	Improved	Yes	Computer model	Yes
70	7.91	70	cT0	Improved	Yes	Computer model	Yes
70	149.8	70	cT2c	Improved	Yes	Computer model	Yes
70	6.39	82	cT2a	Improved	Yes	Computer model	Yes
70	9.06	80	cT0	Improved	Yes	Computer model	Yes
70	7.09	90	cT0	Improved	Yes	Computer model	Yes
70	32.99	82	cT2a	Improved	Yes	Computer model	Yes
70	10.41	50	CT0	Improved	Yes	Computer model	Yes
70	10.94	90	cT2b	Improved	No		Yes
70	163	60	cT2c	Improved	Yes	Computer model	Yes
70	8.25	65	cT0	Improved	Yes	Computer model	Yes
70	34	65	cT2c	Improved	Yes	Computer model	Yes
70	18.71	65	cT2b	Improved	Yes	Computer model	Yes
71	18.8	100	cT0	Improved	Yes	Computer model	Yes
71	133	120	cT2c	No change	Yes	Manuel drawing	Yes
71	19.71	65	cT2c	Improved	Yes	Computer model	Yes
71	51.84	100	cT2b	Improved	No		Yes
71	10.8	60	cT0	Improved	No		Yes
71	214	90	cT2c	Improved	Yes	Computer model	Yes
72	32.62	80	cT2b	Improved	Yes	Computer model	Yes
72	9.659	75	cT2b	Improved	Yes	Computer model	Yes
72	39.98	89	cT2a	Improved	Yes	Computer model	Yes
72	5.78	90	cT0	Improved	Yes	Computer model	Yes
72	5.59	90	cT0	Improved	No		Yes
72	18.18	80	cT2b	Improved	Yes	Computer model	Yes
72	14	75	cT2a	Improved	Yes	Computer model	Yes
72	8.51	70	cT0	Improved	Yes	Computer model	Yes
72	12.5	65	cT0	Improved	Yes	Computer model	Yes
72	23	75	cT2a	Improved	No		Yes
72	94	122	cT2b	No change	Yes	Manuel drawing	Yes
72	180	122	cT4	Improved	Yes	Computer model	Yes
72	77.62	82	cT2c	Improved	Yes	Computer model	Yes
72	8.45	65	cT0	Improved	Yes	Computer model	Yes
72	8.45	70	cT0	Improved	Yes	Computer model	Yes
72	11.54	60	cT0	Improved	Yes	Computer model	Yes
72	94	75	cT2c	Improved	Yes	Computer model	Yes
72	8749	90	cT4	Improved	Yes	Computer model	Yes
72	243.8	80	cT2c	Improved	Yes	Computer model	Yes
72	5.1	100	cT2a	Improved	No		Yes
72	11	90	cT0	Improved	Yes	Computer model	Yes
72	7.67	87	cT0	Improved	Yes	Computer model	Yes
73	7.31	105	cT0	Improved	Yes	Computer model	Yes
73	16.53	65	cT0	Improved	Yes	Computer model	Yes
73	128	80	cT2c	Improved	Yes	Computer model	Yes
73	38	90	cT2a	Improved	Yes	Computer model	Yes
73	106	80	cT2c	Improved	Yes	Computer model	Yes
73	5.63	50	cT0	Improved	Yes	Computer model	Yes
74	116.04	100	cT2c	Improved	Yes	Computer model	Yes
74	15.67	100	cT0	Improved	Yes	Computer model	Yes
74	12.7	80	cT0	Improved	Yes	Computer model	Yes
74	15.67	98	cT0	Improved	Yes	Computer model	Yes
74	52.6	78	cT2b	Improved	Yes	Computer model	Yes
74	112	89	cT2b	Improved	Yes	Computer model	Yes
74	1000	120	cT2c	Improved	Yes	Computer model	Yes
74	200	216	cT2c	Improved	Yes	Computer model	Yes
75	92.9	70	cT2c	Improved	Yes	Computer model	Yes
75	75	80	cT2b	Improved	Yes	Computer model	Yes
75	812	82	cT2c	Improved	Yes	Computer model	Yes
75	71	100	cT2c	Improved	Yes	Computer model	Yes
75	282	80	cT2b	Improved	Yes	Computer model	Yes
76	171.73	90	cT2b	Improved	Yes	Computer model	Yes
76	153.89	100	cT2c	Improved	Yes	Manuel drawing	Yes
76	97.76	98	cT2c	Improved	Yes	Computer model	Yes
76	12.06	80	cT2b	Improved	No		Yes
76	19	97	cT2b	Improved	Yes	Computer model	Yes
77	150	100	cT2b	Improved	Yes	Computer model	Yes
77	247.05	82	cT2c	Improved	Yes	Computer model	Yes
77	72.3	80	cT2b	Improved	Yes	Computer model	Yes
77	161	90	cT2c	Improved	Yes	Computer model	Yes

## Sheet: Prostatectomy candidates
AGE	PSA value	PROSTATE VOLUME	DRE	HISTOLOGY	GLEASON SCORE	cTNM 2017	Patient Q1	Patient Q2	Patient Q3	Patient Q4
66	37.08	85	cT2b	Adenocarcinoma	8(4+4)	cT2cN0M0	Improved	Yes	Computer model	Yes
66	60	65	cT2b	Adenocarcinoma	6(3+3)	cT2bN0M0	Improved	No		Yes
67	9	50	cT0	Adenocarcinoma	6(3+3)	cT2aN0M0	Improved	Yes	Computer model	Yes
66	20	90	cT2a	Adenocarcinoma	6(3+3)	cT2aN0M0	Improved	No		Yes
66	35	60	cT2b	Adenocarcinoma	6(3+3)	cT2cN0M0	Improved	Yes	Computer model	Yes
66	38	65	cT2b	Adenocarcinoma	7(4+3)	cT2bN0M0	Improved	Yes	Computer model	Yes
65	47.07	102	cT2c	Adenocarcinoma	7(4+4)	cT3bN0M0	Improved	Yes	Computer model	Yes
64	22	65	cT2a	Adenocarcinoma	7(3+4)	cT2aN0M0	Improved	Yes	Computer model	Yes
64	8	76	cT2c	Adenocarcinoma	7(4+3)	cT2cN0M0	Improved	Yes	Computer model	Yes
64	69.44	110	cT2c	Adenocarcinoma	6(3+3)	cT3aN0M0	Improved	Yes	Computer model	Yes
63	7.5	90	cT0	Adenocarcinoma	6(3+3)	cT2aN0M0	Improved	Yes	Computer model	Yes
64	32	95	cT2c	Adenocarcinoma	8(4+4)	cT2cN0M0	Improved	No		Yes
63	23	102	cT2b	Adenocarcinoma	6(3+3)	cT2bN0M0	Improved	Yes	Computer model	Yes
63	18	85	cT2b	Adenocarcinoma	6(3+3)	cT2bN0M0	Improved	Yes	Computer model	Yes
62	29	90	cT2c	Adenocarcinoma	6(3+3)	cT2cN0M0	Improved	Yes	Computer model	Yes
62	32.17	122	cT2c	Adenocarcinoma	6(3+3)	cT2cN0M0	No change	Yes	Computer model	Yes
61	125	75	cT2c	Adenocarcinoma	6(3+3)	cT2cN0M0	Improved	Yes	Computer model	Yes
60	14.7	80	cT2a	Adenocarcinoma	6(3+3)	cT2aN0M0	Improved	Yes	Computer model	Yes
66	29.73	100	cT2b	Adenocarcinoma	6(3+3)	cT2bN0M0	Improved	Yes	Computer model	Yes
66	18.7	70	cT2b	Adenocarcinoma	6(3+3)	cT2bN0M0	Improved	Yes	Computer model	Yes
68	57	102	cT2b	Adenocarcinoma	6(3+3)	cT2bN0M0	Improved	Yes	Computer model	Yes
69	12	68	cT2b	Adenocarcinoma	7(4+3)	cT2bN0M0	Improved	No		Yes
69	23	90	cT2c	Adenocarcinoma	6(3+3)	cT2cN0M0	Improved	Yes	Computer model	Yes
69	73.43	77	cT2c	Adenocarcinoma	6(3+3)	cT2cN0M0	Improved	No		Yes
68	10	90	cT2b	Adenocarcinoma	7(3+4)	cT2bN0M0	Improved	Yes	Computer model	Yes
68	20.04	80	cT2c	Adenocarcinoma	6(3+3)	cT2cN0M0	Improved	Yes	Computer model	Yes
68	15.09	90	cT2c	Adenocarcinoma	7(4+3)	cT2cN0M0	Improved	No		Yes
67	12.4	70	cT2b	Adenocarcinoma	6(3+3)	cT2bN0M0	Improved	Yes	Computer model	Yes
67	22.65	60	cT2b	Adenocarcinoma	7(3+4)	cT2bN0M0	Improved	Yes	Computer model	Yes

## Sheet: First consultation
AGE	Symptoms	ECOG-PS	Patient Q1	Patient Q2	Patient Q3	Patient Q4
53	LUTS, High PSA rate	0	Improved	No		No
68	LUTS	0	Improved	No		Yes
68	LUTS	0	Improved	Yes	Computer model	Yes
72	LUTS	0	Improved	Yes	Computer model	Yes
72	LUTS	0	No change	Yes	Manual drawing	No
74	LUTS	1	Improved	Yes	Computer model	Yes
69	LUTS, High PSA rate	0	Improved	Yes	Computer model	Yes
70	LUTS	1	Improved	Yes	Computer model	Yes
72	LUTS, High PSA rate	0	Improved	No		Yes
52	LUTS, High PSA rate	0	Improved	Yes	Computer model	Yes
66	LUTS, bone pain	3	Improved	Yes	Computer model	Yes
68	LUTS, bone pain	0	Improved	No		Yes
67	LUTS, bone pain	3	Improved	Yes	Computer model	Yes
60	LUTS	0	Improved	Yes	Computer model	Yes
74	Chronic urinary retention	2	Improved	Yes	Computer model	Yes
70	Chronic urinary retention	0	Improved	No		Yes
77	LUTS	0	Improved	No		No
68	Chronic urinary retention	0	Improved	No		Yes
79	Chronic urinary retention	2	Improved	Yes	Manual drawing	No
80	LUTS, bone pain	2	Improved	No		Yes
69	LUTS	0	Improved	Yes	Manual drawing	Yes
79	LUTS	2	Improved	No		Yes
78	Acute urinary retention	0	Improved	No		No
84	Hematuria, LUTS	4	Improved	Yes	Computer model	Yes
73	LUTS, bone pain	3	Improved	No		Yes
70	LUTS	2	Improved	Yes	Computer model	Yes
65	LUTS	2	Improved	Yes	Computer model	Yes
62	LUTS, bone pain	3	Improved	No		No
67	LUTS	3	Improved	Yes	Computer model	Yes
57	LUTS, bone pain	3	Improved	Yes	Computer model	No
61	LUTS	3	Improved	No		Yes
58	Urinary retention	2	Improved	No		Yes
71	Urinary retention	0	No change	No		Yes
67	Urinary retention	2	Improved	Yes	Manual drawing	Yes
60	LUTS	3	Improved	Yes	Manual drawing	Yes
75	Chronic urinary retention	1	No change	No		Yes
55		3	Improved	Yes	Manual drawing	Yes
92	LUTS, dehydration	1	Improved	No		Yes
70	Chronic urinary retention	2	Improved	No		Yes
72	LUTS, bone pain	2	Improved	Yes	Computer model	Yes
80	LUTS, bone pain	3	Improved	Yes	Manual drawing	No
67	LUTS, bone pain	2	Improved	Yes	Computer model	Yes
73	LUTS, bone pain	2	Improved	No		Yes
70	Chronic urinary retention	3	Improved	No		Yes
71	LUTS	3	Improved	Yes	Computer model	Yes
82	LUTS	0	Improved	No		Yes
73	LUTS	1	Improved	No		Yes
70	LUTS	1	Improved	Yes	Manual drawing	No
72	LUTS	0	Improved	Yes	Manual drawing	No
87	LUTS	0	Improved	Yes	Computer model	Yes
62	Chronic urinary retention	3	Improved	No		Yes
78	LUTS, bone pain	3	Improved	Yes	Computer model	Yes
55	LUTS	1	Improved	Yes	Manual drawing	Yes
70	Urinary retention	3	Improved	No		Yes
75	LUTS, bone pain	3	No change	No		Yes
63	LUTS, gross hematuria	1	Improved	Yes	Computer model	Yes
78	Chronic urinary retention	1	Improved	Yes	Computer model	Yes
66	Chronic urinary retention	2	Improved	Yes	Computer model	Yes
59	LUTS	3	Improved	Yes	Manual drawing	Yes
62	LUTS, bone pain	2	Improved	Yes	Manual drawing	Yes
87	LUTS	3	Improved	No		Yes
67	LUTS	3	Improved	No		Yes
60	LUTS		Improved	Yes	Manual drawing	No
61	LUTS, High PSA rate	0	Improved	No		Yes
64	LUTS, High PSA rate	0	Improved	No		Yes
58	Chronic urinary retention	0	Improved	Yes	Computer model	Yes
59	LUTS	0	Improved	Yes	Manual drawing	Yes
69	LUTS	2	Improved	Yes	Computer model	Yes
67	LUTS	0	Improved	Yes	Computer model	Yes
66	Chronic urinary retention	0	Improved	Yes	Computer model	Yes
59	LUTS, High PSA rate	0	Improved	No		Yes
56	LUTS, High PSA rate	0	Improved	Yes	Manual drawing	No
69	LUTS	1	Improved	No		Yes
46	LUTS, bone pain	0	Improved	No		Yes
93	Chronic urinary retention	0	Improved	No		Yes
77	LUTS, bone pain	4	Improved	No		Yes
78	Chronic urinary retention	1	Improved	No		Yes
75	Chronic urinary retention	3	Improved	Yes	Computer model	Yes
78	LUTS, bone pain	1	Improved	Yes	Computer model	Yes
67	LUTS, bone pain	0	Improved	Yes	Computer model	Yes
86	LUTS, gross hematuria	4	Improved	No		Yes
73	Chronic urinary retention	2	Improved	Yes	Manual drawing	No
83	LUTS	1	Improved	No		Yes
89	LUTS, bone pain	1	Improved	Yes	Computer model	Yes
59	LUTS, bone pain	3	Improved	No		Yes
72	LUTS, bone pain	2	Improved	No		Yes
70	LUTS, gross hematuria	3	Improved	Yes	Computer model	Yes
78	LUTS, bone pain	3	Improved	Yes	Manual drawing	No
76	LUTS, bone pain	3	Improved	Yes	Computer model	Yes
70	LUTS, bone pain	2	No change	No		Yes
78	Chronic urinary retention	1	Improved	No		Yes
62	LUTS, gross hematuria, bone pain	4	Improved	No		No
70	Chronic urinary retention	0	Improved	Yes	Manual drawing	No
70	LUTS, bone pain	2	Improved	Yes	Computer model	Yes
70	Chronic urinary retention	0	Improved	Yes	Computer model	Yes
76	LUTS, bone pain	3	Improved	No		Yes
73	LUTS, bone pain	0	Improved	No		Yes
71	Chronic urinary retention	3	Improved	Yes	Computer model	Yes
77	Chronic urinary retention	1	Improved	No		Yes
74	Chronic urinary retention	3	Improved	Yes	Manual drawing	Yes
77	LUTS, bone pain	1	Improved	Yes	Computer model	Yes
64	LUTS, bone pain	1	Improved	No		No
61	LUTS, bone pain	3	Improved	No		Yes
98	LUTS, bone pain	2	Improved	Yes	Manual drawing	No
73	LUTS, gross hematuria	3	Improved	Yes	Computer model	Yes
69	Chronic urinary retention	3	Improved	Yes	Computer model	Yes
