# Supplementary material for: The use of 3D digital anatomy model improves the communication with patients presenting with prostate disease: The first experience in Senegal
Source: PLoS One. 2022 Dec 1;17(12):e0277397. doi: 10.1371/journal.pone.0277397 (PMC9714841; doi:10.1371/journal.pone.0277397)
Supplement: S2 Data — (XLS) [file pone.0277397.s002.xls]

## Sheet: Feuil1
Speciality	Physician Q1	Physician Q2	Physician Q3	Physician Q4
Urologist	Yes	Yes	No	Yes
Urologist	Yes	Yes	No	Yes
Urologist	Yes	Yes	Yes	Yes
Urologist	Yes	Yes	No	Yes
Urologist	Yes	Yes	No	Yes
Urologist	Yes	Yes	Yes	Yes
Urologist	Yes	Yes	No	Yes
Urologist	Yes	Yes	No	Yes
Urologist	Yes	Yes	No	Yes
Urologist	Yes	Yes	Yes	Yes
Urologist	No	Yes	No	Yes
Urologist	Yes	Yes	Yes	Yes
Urologist	Yes	Yes	Yes	Yes
Urologist	Yes	Yes	No	Yes
General medicine	Yes	Yes	No	Yes
General medicine	Yes	Yes	No	Yes
General medicine	Yes	Yes	No	Yes
General medicine	Yes	Yes	No	Yes
Residents specializing in urology	Yes	Yes	Yes	Yes
Residents specializing in urology	Yes	Yes	No	Yes
Residents specializing in urology	Yes	Yes	No	Yes
Residents specializing in urology	Yes	Yes	No	Yes
Residents specializing in urology	Yes	Yes	No	Yes
Residents specializing in urology	Yes	Yes	No	Yes
Residents specializing in urology	Yes	Yes	No	Yes
Residents specializing in urology	Yes	Yes	No	Yes
Residents specializing in urology	Yes	Yes	No	Yes
Residents specializing in urology	Yes	Yes	No	Yes
Residents specializing in urology	Yes	Yes	No	Yes
Residents specializing in urology	Yes	Yes	No	Yes
Residents specializing in urology	No	Yes	No	Yes
Residents specializing in urology	Yes	Yes	Yes	Yes
Residents specializing in urology	Yes	Yes	No	Yes
Residents specializing in urology	No	Yes	No	Yes
Residents specializing in urology	Yes	Yes	Yes	Yes
Residents specializing in urology	Yes	Yes	No	Yes
Residents specializing in urology	Yes	Yes	No	Yes
Residents specializing in urology	Yes	Yes	No	Yes
Residents specializing in urology	Yes	Yes	No	Yes
Residents specializing in urology	Yes	Yes	No	Yes
Residents specializing in urology	Yes	Yes	No	Yes
Residents specializing in urology	Yes	Yes	No	Yes
Residents specializing in urology	Yes	Yes	Yes	Yes
Residents specializing in urology	Yes	Yes	Yes	Yes
Residents specializing in urology	No	Yes	No	Yes
Residents specializing in urology	Yes	Yes	No	Yes
Residents specializing in urology	Yes	Yes	Yes	Yes
